# Supplementary material for: Effect of room temperature transport vials on DNA quality and phylogenetic composition of faecal microbiota of elderly adults and infants
Source: Microbiome. 2016 May 10;4:19. doi: 10.1186/s40168-016-0164-3 (PMC4862223; doi:10.1186/s40168-016-0164-3)
Supplement: Additional file 1: Table S1. — Summary of the significantly altered genera after 1 and 2 weeks’ storage in the DNA Genotek OMNIgene gut kit as determined by paired DESeq analysis. Statistically significant increases in relative abundance are shown in red and significant reductions are shown in green. Both log fold change and adjusted p values are presented. (XLSX 13 kb) [file 40168_2016_164_MOESM1_ESM.xlsx]

## Sheet: Sheet1
	Genus	Fresh vs 1 week storage			Fresh vs 2 weeks storage
		log Fold Change	Adjusted p-value		log Fold Change	Adjusted p-value
	Sutterella				-0.579009	0.0479036
	Haemophilus				-0.501897	0.0466594
	Odoribacter				-0.6416	0.0407778
	Alistipes	-0.486475	0.041787		-0.583011	0.0145132
	Faecalibacterium	-0.456414	0.0108125		-0.681912	8.58905e-05
	Clostridium XVIII	1.12716	8.6446e-08		1.11027	1.64636e-07
	Clostridium XlVa	0.858659	6.09661e-07		0.880459	2.67034e-07
	Lachnospiracea incertae sedis	0.467572	0.000239321		0.526886	4.497e-05
	Anaerotruncus	0.850908	7.72592e-06		0.785337	5.19511e-05
	Coprococcus	0.730137	1.58503e-05		0.70015	5.19511e-05
	Anaerostipes	0.523402	0.000291974		0.573775	7.2146e-05
	Dialister	1.14151	0.00214588		1.40717	0.000134235
	Bifidobacterium	0.578211	0.000947688		0.654483	0.000164093
	unclassified	0.458528	0.000165148		0.441209	0.000244029
	Sporobacter	0.812194	7.72592e-06		0.657472	0.000273714
	Clostridium XI	0.38398	0.00769093		0.506933	0.000273714
	Papillibacter	1.0742	0.000296249		1.05917	0.000313258
	Erysipelotrichaceae incertae sedis	0.723574	0.000541377		0.73996	0.000325005
	Subdoligranulum	0.661591	0.00236463		0.72722	0.000642575
	Phascolarctobacterium	0.666226	0.0193366		0.899104	0.00116225
	Acetanaerobacterium	1.14743	0.000239321		0.987993	0.00150856
	Coprobacillus	0.876571	0.0103788		1.05688	0.00163575
	Holdemania	0.619452	0.00167401		0.604707	0.00185619
	Actinomyces	0.88847	0.00738255		0.811216	0.0198383
	Acetivibrio	0.664167	0.0193366		0.670527	0.0241977
	Clostridium_IV	0.478714	0.00641532		0.416321	0.02443
	Veillonella				0.687982	0.0291321
	Butyricicoccus				0.497937	0.0291321
	Acidaminococcus				0.667929	0.0320146
	Streptococcus				0.467354	0.0337664
	Saccharofermentans	0.935504	0.0202915		0.88329	0.0360803
	Lactobacillus				0.681068	0.0360803
	Akkermansia	0.860403	0.00448763		0.648081	0.0436768
	Eggerthella	0.966757	0.0103788		0.789579	0.0470908
	Peptoniphilus				0.935091	0.0479036
	Escherichia/Shigella	0.675062	0.0153745		0.570967	0.0479036
	Clostridium XlVb	0.597893	0.00714711		0.459613	0.0479036
	Granulicatella				0.848991	0.0483878
	Acidaminococcus	0.950504	0.000947688
	Oscillibacter	0.506977	0.0103788
	Roseburia	0.420099	0.0363109
