# Supplementary material for: Effect of room temperature transport vials on DNA quality and phylogenetic composition of faecal microbiota of elderly adults and infants
Source: Microbiome. 2016 May 10;4:19. doi: 10.1186/s40168-016-0164-3 (PMC4862223; doi:10.1186/s40168-016-0164-3)
Supplement: Additional file 7: Table S2. — Subject details for each member in the study. Subjects 50, 51, 53, 54 were not part of the main study but were used for comparison of storage methods (Fig. 4). (XLSX 11 kb) [file 40168_2016_164_MOESM7_ESM.xlsx]

## Sheet: Sheet1
	Subject No.	Gender	Age at sample Collection	Birth Mode
	1	Male	2 years	Natural
	2	Male	2 years	Natural
	3	Male	1 year	C-Section
	4	Male	2 years	Natural
	5	Male	8 weeks after due date	Pre-term C-Section
	6	Male	8 weeks after due date	Pre-term C-Section
	7	Male	1 year	Natural
	8	Male	1 year	C-Section
	9	Male	24 weeks after due date	Pre-term C-Section
	10	Female	24 weeks after due date	Pre-term C-Section
	11	Male	1 year	Natural
	12	Female	1 year	C-Section
	13	Male	2 years	C-Section
	14	Male	10 weeks after due date	Pre-term C-Section
	15	Male	1 year	Natural
	16	Female	4 weeks	C-Section
	17	Male	2 years	Natural
	18	Male	2 years	Natural
	19	Female	2 years	C-Section
	20	Female	1 year	Natural
	21	Male	8 weeks after due date	Pre-term C-Section
	22	Female	24 weeks	C-Section
	50	Female	2 years	Natural
	51	Female	2 years	C-Section
	23	Male	83
	24	Female	69
	25	Male	80
	26	Male	77
	27	Female	68
	28	Female	70
	29	Female	75
	30	Male	66
	31	Female	69
	32	Male	72
	33	Female	68
	34	Female	34
	35	Female	56
	36	Male	74
	37	Male	65
	38	Male	69
	39	Female	74
	40	Male	70
	41	Female	75
	42	Female	77
	53	Male	70
	54	Female	70
	Note: Subjects 50, 51, 53, 54 were not part of the main study but were used for comparison of storage methods (Figure 4)
